# Supplementary material for: Associations between echocardiographic parameters and aerobic performance in young athletes
Source: PeerJ. 2026 Jul 14;14:e21263. doi: 10.7717/peerj.21263 (PMC13378464; doi:10.7717/peerj.21263)
Supplement: Supplemental Information 1 [file peerj-14-21263-s001.xlsx]

## Sheet: Page 1
age	Height	Weight	BMI	Systole_Pressure	Diastol_Pressure	pre_Pulse	pre_SPO2	IFT	VO2max	post_Pulse	post_SPO2	LV_systole_diameter	LV_diastole_diameter	IVS	PW	EF	LV_diastole_volume	LV_systole_volume	stroke_volume	IVRT	ICRT	E	A	Em	Am	Sm	TAPSE	Aort_systole	aort_diastole	LA_max	EA_Oranı	EA_Doppler_Oranı	E_EDoppler_Oranı	Aortic_Strain	Aortic_Distensibility	BSA	AD_index	LVSD_index	LVDD_index	IVS_index	PW_index	LVDV_index	LVSV_index	SV_index	ASystole_index	ADiastole_index	LAmax_index
21	178	76	23.99	114	78	117	98	15	41.8	184	98	31	50	10	10	67	118	39	79	110	76	0.91	0.59	12	9	10		28	22	33	1.54	1.33	0.08	27.27	19.64	1.94	10.13	16	25.8	5.16	5.16	60.89	16	40.76	14.45	11.35	17.03
19	174	73	24.11	130	80	91	98	19	50.2	184	97	31	51	13	11	65	122	38	84	133	72	0.81	0.49	10	6	8	28	27	23	32	1.65	1.67	0.08	17.39	17.39	1.88	9.26	16.51	27.16	6.92	5.86	64.96	16.51	44.73	14.38	12.25	17.04
20	194	94	24.98	120	60	84	97	17.5	46.5	181	98	38	54	10	9	60	142	61	81	118	76	0.62	0.45	14	7	11	43	30	25	34	1.38	2	0.04	20	24	2.25	10.66	16.88	23.99	4.44	4	63.08	16.88	35.98	13.33	11.11	15.1
18	193	85	22.82	130	80	89	97	18.5	48.3	184	97	28	46	13	12	70	99	30	69	103	76	0.82	0.53	13	7	7	22	34	28	34	1.55	1.86	0.06	21.43	21.43	2.14	10.04	13.11	21.55	6.09	5.62	46.37	13.11	32.32	15.93	13.11	15.93
21	182	90	27.17	110	70	102	98	17	45.8	198	93	39	56	11	10	58	152	65	88	118	72	0.92	0.61	12	5	8	26	31	27	40	1.51	2.4	0.08	14.81	11.85	2.13	5.56	18.28	26.25	5.16	4.69	71.26	18.28	41.26	14.53	12.66	18.75
21	188	91	25.75	135	85	89	99	17.5	46.9	187	96	32	49	13	12	65	114	42	73	141	99	1	0.69	15	9	9	25	35	28	36	1.45	1.67	0.07	25	25	2.18	11.47	14.68	22.48	5.96	5.5	52.29	14.68	33.49	16.06	12.84	16.51
23	185	75	21.91	130	60	71	98	18.5	50.4	186	95	34	53	11	11	65	136	48	87	99	72	1	0.58	13	8	9	28	27	21	34	1.72	1.63	0.08	28.57	40	1.96	20.41	17.35	27.04	5.61	5.61	69.39	17.35	44.39	13.78	10.71	17.35
21	181	74	22.59	130	70	110	99	19.5	52	192	98	34	55	10	9	68	148	47	131	133	84	0.99	0.72	19	10	12	21	26	19	29	1.38	1.9	0.05	36.84	44.21	1.92	23.03	17.71	28.65	5.21	4.69	77.08	17.71	68.23	13.54	9.9	15.1
20	175	72	23.51	120	70	99	97	20	52.8	194	95	36	47	10	10	55	104	55	48	91	61	0.86	0.74	13	7	10	24	28	22	39	1.16	1.86	0.07	27.27	27.27	1.87	14.58	19.25	25.13	5.35	5.35	55.61	19.25	25.67	14.97	11.76	20.86
22	172	77	26.03	118	72	102	99	18	48.8	181	97	35	48	12	11	55	107	51	57	171	99	0.93	0.59	17	6	8	21	30	25	32	1.58	2.83	0.05	20	18.4	1.81	10.17	19.34	26.52	6.63	6.08	59.12	19.34	31.49	16.57	13.81	17.68
20	175	70	22.86	120	100	111	99	19.5	51.8	147	96	28	45	10	10	67	92	31	61	133	99	0.9	0.92	13	11	8	30	26	21	32	0.98	1.18	0.07	23.81	9.52	1.84	5.18	15.22	24.46	5.43	5.43	50	15.22	33.15	14.13	11.41	17.39
19	179	76	23.72	100	50	93	97	17.5	46.9	194	92	29	47	10	10	67	102	33	68	91	84	0.83	0.57	17	7	9	26	27	22	31	1.46	2.43	0.05	22.73	22.73	1.84	12.35	15.76	25.54	5.43	5.43	55.43	15.76	36.96	14.67	11.96	16.85
20	178	74	23.36	120	80	84	99	18.5	49.4	194	94	28	45	9	9	68	93	30	63	59		1.1	0.9	19	8	10	24	26	20	28	1.22	2.38	0.06	30	24	1.81	13.26	15.47	24.86	4.97	4.97	51.38	15.47	34.81	14.36	11.05	15.47
21	179	120	37.45	120	80	96	97	11.5	32.3	161	99	27	45	11	10	70	93	26	67	107	88	0.93	0.54	14	7	12	27	31	26	39	1.72	2	0.07	19.23	15.38	2.44	6.31	11.07	18.44	4.51	4.1	38.11	11.07	27.46	12.7	10.66	15.98
19	163	53	19.95	110	70	80	99	18	46.6	198	94	29	47	9	9	67	105	35	70	103	91	0.9	0.69	12	11	11	29	24	22	30	1.3	1.09	0.08	9.09	7.27	1.54	4.72	18.83	30.52	5.84	5.84	68.18	18.83	45.45	15.58	14.29	19.48
20	168	68	24.09	150	70	64	96	15.5	40.9	170	93	30	44	10	10	62	88	34	55	141	99	0.83	0.54	11	10	10	26	32	29	35	1.54	1.1	0.08	10.34	16.55	1.78	9.3	16.85	24.72	5.62	5.62	49.44	16.85	30.9	17.98	16.29	19.66
18	163	53	19.95	120	70	94	98	16	42.1	178	97	27	44	8	8	70	90	26	64	122	80	0.84	0.6	16	10	12	24	22	19	33	1.4	1.6	0.05	15.79	15.79	1.54	10.25	17.53	28.57	5.19	5.19	58.44	17.53	41.56	14.29	12.34	21.43
21	172	53	17.92	150	70	89	99	16	42.7	187	92	26	46	9	7	74	96	25	71	76		0.9	0.6	15	7	11	21	23	19	26	1.5	2.14	0.06	21.05	33.68	1.59	21.19	16.35	28.93	5.66	4.4	60.38	16.35	44.65	14.47	11.95	16.35
25	160	52	20.31	120	81	92	99	15.5	42.3	179	98	28	46	8	8	69	97	30	67	126	76	0.83	0.72	14	8	8	24	27	21	28	1.15	1.75	0.06	28.57	22.29	2.52	8.84	11.11	18.25	3.17	3.17	38.49	11.11	26.59	10.71	8.33	11.11
20	176	65	20.98	121	59	96	98	17	44.3	190	95	30	49	8	8	70	112	34	78	70		1	0.6	12	9	7	19	27	20	32	1.67	1.33	0.08	35	43.4	1.78	24.38	16.85	27.53	4.49	4.49	62.92	16.85	43.82	15.17	11.24	17.98
20	161	55	21.22	130	70	84	99	17.5	39.1	173	97	24	40	10	9	71	72	21	51	126	100	0.95	0.7	9	7	7	28	24	20	27	1.36	1.29	0.11	20	24	1.56	15.38	15.38	25.64	6.41	5.77	46.15	15.38	32.69	15.38	12.82	17.31
21	169	65	22.76	130	60	52	99	18	49	183	93	32	44	10	11	55	88	42	46	74		1	0.5	15	9	10	20	29	26	32	2	1.67	0.07	11.54	16.15	1.74	9.28	18.39	25.29	5.75	6.32	50.57	18.39	26.44	16.67	14.94	18.39
21	173	73	24.39	120	90	83	99	18	48.7	137	97	25	44	11	11	75	85	21	64	67		1.1	0.7	15	9	13	18	30	24	31	1.57	1.67	0.07	25	15	1.87	8.02	13.37	23.53	5.88	5.88	45.45	13.37	34.22	16.04	12.83	16.58
